# Supplementary material for: Effective Multivalent Oriented Presentation of Meningococcal NadA Antigen Trimers by Self-Assembling Ferritin Nanoparticles
Source: Int J Mol Sci. 2023 Mar 24;24(7):6183. doi: 10.3390/ijms24076183 (PMC10093968; doi:10.3390/ijms24076183)
Supplement: Supplementary file 1 [file ijms-24-06183-s001.zip]

Archive with 1 entries (1 files):
- ijms-2274268-supplementary.pdf
